# Supplementary material for: Tetra­kis(4-methyl-2-thien­yl)tin(IV)
Source: Acta Crystallogr Sect E Struct Rep Online. 2008 Oct 15;64(Pt 11):m1410. doi: 10.1107/S1600536808032790 (PMC2959511; doi:10.1107/S1600536808032790)
Supplement: Supplementary file 1 [file e-64-m1410-sup1.cif]

##############################################################################
###                                                                        ###
###        Electronic paper (Acta Crystallographica Section E)             ###
###                                                                        ###
##############################################################################
#                                                                            #
# This CIF contains the data in a paper accepted for publication in Acta     #
# Crystallographica Section E. It conforms to the requirements of Notes      #
# for Authors for Section E, and has been peer reviewed under the auspices   #
# of the IUCr Commission on Journals.                                        #
#                                                                            #
# Full details of the Crystallographic Information File format               #
# are given in the paper "The Crystallographic Information File (CIF):       #
# a New Standard Archive File for Crystallography" by S. R. Hall, F. H.      #
# Allen and I. D. Brown [Acta Cryst. (1991), A47, 655-685].                  #
#                                                                            #
# The current version of the core CIF dictionary is obtainable from          #
# ftp://ftp.iucr.org/pub/cif_core.dic. The current version number is 2.4.    #
#                                                                            #
# Software is freely available for graphical display of the structure(s) in  #
# this CIF.  For information consult the CIF home page http://www.iucr.org/  #
# cif/home.html                                                              #
#                                                                            #
# This file may be used for bona fide research purposes within the           #
# scientific community so long as proper attribution is given to the journal # 
# article from which it was obtained.                                        #
#                                                                            #
##############################################################################
                                             
data_global
_audit_creation_method     SHELXL-97
_journal_date_recd_electronic     2008-09-10
_journal_date_accepted     2008-10-10
_journal_name_full     'Acta Crystallographica, Section E'
_journal_year     2008
_journal_volume     64
_journal_issue     11
_journal_page_first     m1410
_journal_page_last     m1410
_journal_paper_category     QM
_journal_coeditor_code     CI2670
_publ_contact_author
;
     Dr. Seik Weng Ng
     Department of Chemistry
     University of Malaya
     50603 Kuala Lumpur
     Malaysia
;
_publ_contact_author_email     seikweng@um.edu.my
_publ_contact_author_fax     '03 7967 4193'
_publ_contact_author_phone     '03 7967 6778'
_publ_section_title
;
Tetrakis(4-methyl-2-thienyl)tin(IV)
;
loop_
    _publ_author_name
    _publ_author_address
    'Yap, Quai Ling'
;
     Department of Chemistry
     University of Malaya
     50603 Kuala Lumpur
     Malaysia
;
    'Lo, Kong Mun'
;
     Department of Chemistry
     University of Malaya
     50603 Kuala Lumpur
     Malaysia
;
    'Ng, Seik Weng'
;
     Department of Chemistry
     University of Malaya
     50603 Kuala Lumpur
     Malaysia
;
data_I
_audit_creation_method     SHELXL-97
_chemical_name_systematic
;
Tetrakis(4-methyl-2-thienyl)tin(IV)
;
_chemical_name_common     ?
_chemical_formula_moiety     'C20 H20 S4 Sn'
_chemical_formula_sum     'C20 H20 S4 Sn'
_chemical_formula_iupac     '[Sn (C5 H5 S)4]'
_chemical_formula_weight     507.29
_chemical_melting_point     ?
_symmetry_cell_setting     Tetragonal
_symmetry_space_group_name_H-M     'I -4'
_symmetry_space_group_name_Hall     'I -4'
loop_
    _symmetry_equiv_pos_as_xyz
    'x, y, z'
    '-x, -y, z'
    'y, -x, -z'
    '-y, x, -z'
    'x+1/2, y+1/2, z+1/2'
    '-x+1/2, -y+1/2, z+1/2'
    'y+1/2, -x+1/2, -z+1/2'
    '-y+1/2, x+1/2, -z+1/2'
_cell_length_a     11.6286(9)
_cell_length_b     11.6286
_cell_length_c     7.5918(6)
_cell_angle_alpha     90.00
_cell_angle_beta     90.00
_cell_angle_gamma     90.00
_cell_volume     1026.60(10)
_cell_formula_units_Z     2
_cell_measurement_reflns_used     2958
_cell_measurement_theta_min     2.5
_cell_measurement_theta_max     28.3
_cell_measurement_temperature     100(2)
_exptl_crystal_description     Prism
_exptl_crystal_colour     Colourless
_exptl_crystal_size_max     0.30
_exptl_crystal_size_mid     0.25
_exptl_crystal_size_min     0.10
_exptl_crystal_density_diffrn     1.641
_exptl_crystal_density_meas     ?
_exptl_crystal_density_method     'not measured'
_exptl_crystal_F_000     508
_exptl_absorpt_coefficient_mu     1.652
_exptl_absorpt_correction_type     multi-scan
_exptl_absorpt_process_details     '(SADABS; Sheldrick, 1996)'
_exptl_absorpt_correction_T_min     0.6370
_exptl_absorpt_correction_T_max     0.8522
_diffrn_ambient_temperature     100(2)
_diffrn_radiation_type     MoK\a
_diffrn_radiation_wavelength     0.71073
_diffrn_radiation_source     'fine-focus sealed tube'
_diffrn_radiation_monochromator     graphite
_diffrn_measurement_device_type     'Bruker SMART APEX'
_diffrn_measurement_method     \w
_diffrn_detector_area_resol_mean     ?
_diffrn_reflns_number     2948
_diffrn_reflns_av_R_equivalents     0.0137
_diffrn_reflns_av_sigmaI/netI     0.0218
_diffrn_reflns_theta_min     2.48
_diffrn_reflns_theta_max     27.48
_diffrn_reflns_theta_full     27.48
_diffrn_measured_fraction_theta_max     1.000
_diffrn_measured_fraction_theta_full     1.000
_diffrn_reflns_limit_h_min     -15
_diffrn_reflns_limit_h_max     14
_diffrn_reflns_limit_k_min     -15
_diffrn_reflns_limit_k_max     13
_diffrn_reflns_limit_l_min     -9
_diffrn_reflns_limit_l_max     8
_diffrn_standards_number     0
_diffrn_standards_interval_count     .
_diffrn_standards_interval_time     .
_diffrn_standards_decay_%     ?
_reflns_number_total     1151
_reflns_number_gt     1149
_reflns_threshold_expression     I>2\s(I)
_refine_ls_structure_factor_coef     Fsqd
_refine_ls_matrix_type     full
_refine_ls_R_factor_all     0.0117
_refine_ls_R_factor_gt     0.0117
_refine_ls_wR_factor_gt     0.0284
_refine_ls_wR_factor_ref     0.0284
_refine_ls_goodness_of_fit_ref     1.012
_refine_ls_restrained_S_all     1.012
_refine_ls_number_reflns     1151
_refine_ls_number_parameters     58
_refine_ls_number_restraints     0
_refine_ls_hydrogen_treatment     constr
_refine_ls_weighting_scheme     calc
_refine_ls_weighting_details
                 'calc w=1/[\s^2^(Fo^2^)+(0.0145P)^2^] where P=(Fo^2^+2Fc^2^)/3'
_atom_sites_solution_hydrogens     geom
_atom_sites_solution_primary     direct
_atom_sites_solution_secondary     difmap
_refine_ls_shift/su_max     0.001
_refine_ls_shift/su_mean     0.001
_refine_diff_density_max     0.447
_refine_diff_density_min     -0.210
_refine_ls_extinction_method     none
_refine_ls_extinction_coef     ?
_refine_ls_abs_structure_details     'Flack (1983), 513 Friedel pairs'
_refine_ls_abs_structure_Flack     0.005(14)
loop_
    _atom_type_symbol
    _atom_type_description
    _atom_type_scat_dispersion_real
    _atom_type_scat_dispersion_imag
    _atom_type_scat_source
    'C' 'C' 0.0033 0.0016
                         'International Tables Vol C Tables 4.2.6.8 and 6.1.1.4'
    'H' 'H' 0.0000 0.0000
                         'International Tables Vol C Tables 4.2.6.8 and 6.1.1.4'
    'S' 'S' 0.1246 0.1234
                         'International Tables Vol C Tables 4.2.6.8 and 6.1.1.4'
    'Sn' 'Sn' -0.6537 1.4246
                         'International Tables Vol C Tables 4.2.6.8 and 6.1.1.4'
_computing_data_collection     'APEX2 (Bruker, 2007)'
_computing_cell_refinement     'SAINT (Bruker, 2007)'
_computing_data_reduction     'SAINT (Bruker, 2007)'
_computing_structure_solution     'SHELXS97 (Sheldrick, 2008)'
_computing_structure_refinement     'SHELXL97 (Sheldrick, 2008)'
_computing_molecular_graphics     'X-SEED (Barbour, 2001)'
_computing_publication_material     'publCIF (Westrip, 2008)'
loop_
    _atom_site_type_symbol
    _atom_site_label
    _atom_site_fract_x
    _atom_site_fract_y
    _atom_site_fract_z
    _atom_site_U_iso_or_equiv
    _atom_site_adp_type
    _atom_site_calc_flag
    _atom_site_refinement_flags
    _atom_site_occupancy
    _atom_site_disorder_assembly
    _atom_site_disorder_group
    Sn Sn1 0.5000 0.5000 0.5000 0.01202(5) Uani d S 1 . .
    S S1 0.36597(3) 0.74692(3) 0.61422(5) 0.02012(9) Uani d . 1 . .
    C C1 0.46144(12) 0.63979(12) 0.6694(2) 0.0140(3) Uani d . 1 . .
    C C2 0.50206(12) 0.65832(13) 0.8364(2) 0.0134(3) Uani d . 1 . .
    H H2 0.5562 0.6088 0.8914 0.016 Uiso calc R 1 . .
    C C3 0.45677(14) 0.75770(14) 0.9212(2) 0.0154(3) Uani d . 1 . .
    C C4 0.38176(14) 0.81447(13) 0.8139(2) 0.0192(3) Uani d . 1 . .
    H H4 0.3429 0.8832 0.8459 0.023 Uiso calc R 1 . .
    C C5 0.48542(16) 0.79485(16) 1.1056(2) 0.0206(4) Uani d . 1 . .
    H H5A 0.4919 0.8788 1.1097 0.031 Uiso calc R 1 . .
    H H5B 0.5586 0.7602 1.1414 0.031 Uiso calc R 1 . .
    H H5C 0.4244 0.7697 1.1859 0.031 Uiso calc R 1 . .
loop_
    _atom_site_aniso_label
    _atom_site_aniso_U_11
    _atom_site_aniso_U_22
    _atom_site_aniso_U_33
    _atom_site_aniso_U_12
    _atom_site_aniso_U_13
    _atom_site_aniso_U_23
    Sn1 0.01360(6) 0.01360(6) 0.00885(9) 0.000 0.000 0.000
    S1 0.0221(2) 0.0223(2) 0.0160(2) 0.00775(16) -0.00468(16) 0.00016(16)
    C1 0.0138(7) 0.0138(7) 0.0144(8) 0.0010(5) 0.0011(6) 0.0019(6)
    C2 0.0133(6) 0.0140(7) 0.0129(8) 0.0000(5) 0.0011(6) 0.0020(6)
    C3 0.0165(8) 0.0151(8) 0.0146(8) -0.0017(6) 0.0023(6) 0.0011(6)
    C4 0.0220(8) 0.0172(8) 0.0185(9) 0.0055(6) 0.0014(7) -0.0008(7)
    C5 0.0267(9) 0.0213(9) 0.0139(9) -0.0005(7) 0.0007(7) -0.0030(7)
loop_
    _geom_bond_atom_site_label_1
    _geom_bond_atom_site_label_2
    _geom_bond_site_symmetry_2
    _geom_bond_distance
    _geom_bond_publ_flag
    Sn1 C1 4_656 2.1209(15) ?
    Sn1 C1 . 2.1209(15) ?
    Sn1 C1 3_566 2.1209(15) ?
    Sn1 C1 2_665 2.1209(15) ?
    S1 C4 . 1.7173(16) ?
    S1 C1 . 1.7206(15) ?
    C1 C2 . 1.370(2) ?
    C2 C3 . 1.424(2) ?
    C2 H2 . 0.95 ?
    C3 C4 . 1.364(2) ?
    C3 C5 . 1.502(2) ?
    C4 H4 . 0.95 ?
    C5 H5A . 0.98 ?
    C5 H5B . 0.98 ?
    C5 H5C . 0.98 ?
loop_
    _geom_angle_atom_site_label_1
    _geom_angle_atom_site_label_2
    _geom_angle_atom_site_label_3
    _geom_angle_site_symmetry_1
    _geom_angle_site_symmetry_3
    _geom_angle
    _geom_angle_publ_flag
    C1 Sn1 C1 4_656 . 111.58(4) ?
    C1 Sn1 C1 4_656 3_566 105.32(8) ?
    C1 Sn1 C1 . 3_566 111.58(4) ?
    C1 Sn1 C1 4_656 2_665 111.58(4) ?
    C1 Sn1 C1 . 2_665 105.32(8) ?
    C1 Sn1 C1 3_566 2_665 111.58(4) ?
    C4 S1 C1 . . 92.70(8) ?
    C2 C1 S1 . . 109.51(12) ?
    C2 C1 Sn1 . . 127.51(11) ?
    S1 C1 Sn1 . . 122.93(8) ?
    C1 C2 C3 . . 114.74(14) ?
    C1 C2 H2 . . 122.6 ?
    C3 C2 H2 . . 122.6 ?
    C4 C3 C2 . . 111.07(15) ?
    C4 C3 C5 . . 124.00(16) ?
    C2 C3 C5 . . 124.92(16) ?
    C3 C4 S1 . . 111.98(12) ?
    C3 C4 H4 . . 124.0 ?
    S1 C4 H4 . . 124.0 ?
    C3 C5 H5A . . 109.5 ?
    C3 C5 H5B . . 109.5 ?
    H5A C5 H5B . . 109.5 ?
    C3 C5 H5C . . 109.5 ?
    H5A C5 H5C . . 109.5 ?
    H5B C5 H5C . . 109.5 ?
loop_
    _geom_torsion_atom_site_label_1
    _geom_torsion_atom_site_label_2
    _geom_torsion_atom_site_label_3
    _geom_torsion_atom_site_label_4
    _geom_torsion_site_symmetry_1
    _geom_torsion_site_symmetry_2
    _geom_torsion_site_symmetry_3
    _geom_torsion_site_symmetry_4
    _geom_torsion
    _geom_torsion_publ_flag
    C4 S1 C1 C2 . . . . 0.03(12) ?
    C4 S1 C1 Sn1 . . . . 177.81(9) ?
    C1 Sn1 C1 C2 4_656 . . . 149.39(12) ?
    C1 Sn1 C1 C2 3_566 . . . -93.09(10) ?
    C1 Sn1 C1 C2 2_665 . . . 28.15(11) ?
    C1 Sn1 C1 S1 4_656 . . . -27.98(10) ?
    C1 Sn1 C1 S1 3_566 . . . 89.54(12) ?
    C1 Sn1 C1 S1 2_665 . . . -149.22(11) ?
    S1 C1 C2 C3 . . . . 0.28(17) ?
    Sn1 C1 C2 C3 . . . . -177.37(11) ?
    C1 C2 C3 C4 . . . . -0.54(19) ?
    C1 C2 C3 C5 . . . . 178.39(14) ?
    C2 C3 C4 S1 . . . . 0.54(17) ?
    C5 C3 C4 S1 . . . . -178.40(12) ?
    C1 S1 C4 C3 . . . . -0.34(13) ?
