# Supplementary material for: Tetra­kis(4-methyl-2-thien­yl)tin(IV)
Source: Acta Crystallogr Sect E Struct Rep Online. 2008 Oct 15;64(Pt 11):m1410. doi: 10.1107/S1600536808032790 (PMC2959511; doi:10.1107/S1600536808032790)
Supplement: Supplementary file 2 [file e-64-m1410-Isup2.hkl]

# 
# h,k,l, Fc-squared, Fo-squared, sigma(Fo-squared) and status flag 
# 
data_I
_shelx_title '  I-4' 
_shelx_refln_list_code          4 
_shelx_F_calc_maximum      211.26 
_exptl_crystal_F_000       508.00 
_reflns_d_resolution_high  0.7702 
 
loop_ 
 _symmetry_equiv_pos_as_xyz 
 'x, y, z' 
 '-x, -y, z' 
 'y, -x, -z' 
 '-y, x, -z' 
 'x+1/2, y+1/2, z+1/2' 
 '-x+1/2, -y+1/2, z+1/2' 
 'y+1/2, -x+1/2, -z+1/2' 
 '-y+1/2, x+1/2, -z+1/2' 
 
_cell_length_a    11.6286 
_cell_length_b    11.6286 
_cell_length_c     7.5918 
_cell_angle_alpha  90.000 
_cell_angle_beta   90.000 
_cell_angle_gamma  90.000 
 
_shelx_F_squared_multiplier     1.000 
 
loop_ 
 _refln_index_h 
 _refln_index_k 
 _refln_index_l 
 _refln_F_squared_calc 
 _refln_F_squared_meas 
 _refln_F_squared_sigma 
 _refln_observed_status 
   1   1   0    13725.00    13606.03    426.28 o 
   0   2   0     2108.93     2197.69     26.79 o 
   2   2   0       46.51       39.48      4.72 o 
  -1   3   0    44630.04    42726.52   1124.25 o 
   1   3   0      184.91      220.94      7.73 o 
   3   3   0     1788.75     1727.88     37.56 o 
  -2   4   0     7508.61     7365.98     99.46 o 
   0   4   0    11106.69    11327.28    125.01 o 
   2   4   0    10949.53    10696.71    168.97 o 
   4   4   0      120.03      141.36     18.35 o 
  -3   5   0     2347.38     2155.57     45.27 o 
  -1   5   0      269.67      297.19      7.68 o 
   1   5   0    10705.90    10504.95    117.52 o 
   3   5   0     1542.01     1484.26     36.05 o 
   5   5   0     4263.41     4370.93     81.52 o 
  -4   6   0    11155.73    11458.80    187.73 o 
  -2   6   0     5720.51     5959.71     81.99 o 
   0   6   0     5245.38     5442.64     65.94 o 
   2   6   0     1503.14     1365.69     22.74 o 
   4   6   0     7287.01     7332.41     87.25 o 
   6   6   0     2688.24     2623.99     48.07 o 
  -5   7   0     1876.06     1863.09     38.52 o 
  -3   7   0    10804.58    10449.33    174.12 o 
  -1   7   0    11498.75    12158.19    137.14 o 
   1   7   0     4518.85     4587.70     59.04 o 
   3   7   0     3323.50     3349.78     40.78 o 
   5   7   0     7315.23     7216.82     89.39 o 
   7   7   0     2912.71     3065.38     56.54 o 
  -6   8   0      839.84      868.61     25.71 o 
  -4   8   0     1622.86     1697.55     36.84 o 
  -2   8   0     1065.69     1030.50     22.05 o 
   0   8   0    15142.57    14909.02    168.03 o 
   2   8   0      569.38      549.37     11.90 o 
   4   8   0     4210.28     4272.10     50.96 o 
   6   8   0     3533.27     3497.27     51.73 o 
   8   8   0     2705.73     2709.34     54.46 o 
  -7   9   0      441.57      442.85     19.31 o 
  -5   9   0     3185.50     3205.67     59.57 o 
  -3   9   0       46.74       52.99      7.37 o 
  -1   9   0     3647.06     3648.56     51.57 o 
   1   9   0      352.21      357.64     10.97 o 
   3   9   0     6534.58     6479.41     73.10 o 
   5   9   0        5.28        6.72      3.89 o 
   7   9   0     4390.56     4397.49     76.32 o 
   9   9   0      707.83      708.78     26.11 o 
  -8  10   0       49.09       47.45      8.81 o 
  -6  10   0     2309.30     2223.40     48.86 o 
  -4  10   0     2287.88     2311.86     48.67 o 
  -2  10   0     1630.36     1678.40     38.62 o 
   0  10   0       44.70       55.93      5.24 o 
   2  10   0     3633.70     3634.09     47.79 o 
   4  10   0      933.87      906.66     22.08 o 
   6  10   0     2870.60     2896.10     56.70 o 
   8  10   0       35.66       41.66      8.24 o 
  10  10   0     2649.26     2809.71     79.11 o 
  -9  11   0     1228.01     1279.89     50.53 o 
  -7  11   0      657.01      667.91     25.99 o 
  -5  11   0      961.96      927.68     29.71 o 
  -3  11   0     2614.67     2544.32     52.97 o 
  -1  11   0     3558.78     3643.89     66.49 o 
   1  11   0       32.93       47.63      6.48 o 
   3  11   0     1506.49     1453.40     30.67 o 
   5  11   0     2550.88     2595.61     44.82 o 
   7  11   0     1018.09     1054.31     32.24 o 
   9  11   0      130.83      150.16     18.55 o 
  -8  12   0     1254.41     1285.52     51.22 o 
  -6  12   0     1606.70     1641.30     43.52 o 
  -4  12   0      123.63      114.48     11.72 o 
  -2  12   0     3637.47     3570.59     68.29 o 
   0  12   0     1357.59     1346.46     35.87 o 
   2  12   0     2412.47     2436.59     51.26 o 
   4  12   0        6.80       10.44      5.58 o 
   6  12   0     3929.14     3955.99     73.37 o 
   8  12   0      287.37      331.95     25.35 o 
  -7  13   0     3302.52     3435.94     92.07 o 
  -5  13   0     1699.68     1700.43     45.45 o 
  -3  13   0     1107.70     1130.25     34.98 o 
  -1  13   0      305.54      285.36     17.30 o 
   1  13   0     5166.52     5188.92    111.46 o 
   3  13   0      470.26      509.24     22.19 o 
   5  13   0     1669.99     1673.57     44.25 o 
   7  13   0      155.37      153.67     15.23 o 
  -4  14   0     3442.82     3712.59     75.56 o 
  -2  14   0      514.53      530.45     24.50 o 
   0  14   0      580.39      597.38     31.65 o 
   2  14   0     1054.80     1017.35     41.67 o 
   4  14   0     2512.78     2708.04    112.18 o 
  -1  15   0      990.17     1045.34     44.01 o 
   1  15   0      341.47      363.08     26.31 o 
   1   0   1     9664.44     9887.42    107.97 o 
   3   0   1      110.98      126.26      4.30 o 
   5   0   1     3966.73     4078.48     45.28 o 
   7   0   1     4104.07     4006.60     51.52 o 
   9   0   1     3768.04     3715.69     51.36 o 
  11   0   1      356.46      382.81     21.30 o 
  13   0   1     1248.13     1287.20     36.42 o 
  15   0   1     1229.04     1284.87     48.32 o 
 -14   1   1     1439.30     1471.50     49.67 o 
 -12   1   1     2231.93     2259.52     60.29 o 
 -10   1   1      653.14      652.57     17.57 o 
  -8   1   1     4510.12     4540.52     54.37 o 
  -6   1   1     8596.52     8596.73     98.45 o 
  -4   1   1     8636.29     8771.00     97.52 o 
  -2   1   1     7807.91     8132.58     90.19 o 
   0   1   1     9123.47     9445.36    260.45 o 
   2   1   1    27287.37    27351.47    365.15 o 
   4   1   1     6738.02     6885.99     75.50 o 
   6   1   1      689.80      670.22     13.57 o 
   8   1   1     5932.29     5925.44     72.97 o 
  10   1   1     3420.20     3392.99     72.24 o 
  12   1   1     1555.45     1547.46     48.56 o 
  14   1   1      261.96      274.36     17.66 o 
 -13   2   1     1451.52     1470.81     48.76 o 
 -11   2   1     2249.00     2234.87     38.46 o 
  -9   2   1     4532.44     4525.86     55.83 o 
  -7   2   1      675.69      741.07     16.92 o 
  -5   2   1    13441.42    13434.50    149.79 o 
  -3   2   1    15686.10    15964.80    172.58 o 
  -1   2   1    26222.78    25427.32    504.58 o 
   1   2   1     7714.15     8020.61    104.00 o 
   3   2   1    25282.13    25248.67    395.16 o 
   5   2   1     8920.80     9338.19    119.84 o 
   7   2   1     5202.23     5198.44     75.44 o 
   9   2   1     1889.89     1904.90     47.75 o 
  11   2   1     4534.02     4482.98     93.72 o 
  13   2   1      724.96      746.66     27.20 o 
 -14   3   1     1648.80     1729.49     83.72 o 
 -12   3   1      305.48      307.46     14.15 o 
 -10   3   1     5371.37     5295.79     71.38 o 
  -8   3   1     1208.73     1204.99     23.59 o 
  -6   3   1     5264.64     5322.07     67.90 o 
  -4   3   1       84.03       76.08      4.34 o 
  -2   3   1    24915.84    24337.07    333.99 o 
   0   3   1       63.94      114.27      9.17 o 
   2   3   1    14877.94    15636.39    198.40 o 
   4   3   1     5172.59     5193.88     70.15 o 
   6   3   1    13677.94    13556.06    175.17 o 
   8   3   1     1430.00     1515.10     39.55 o 
  10   3   1     2566.95     2568.72     60.85 o 
  12   3   1     1623.59     1708.88     50.50 o 
  14   3   1     2031.89     2070.14     64.17 o 
 -13   4   1      893.43      883.89     37.31 o 
 -11   4   1     1804.23     1766.26     40.88 o 
  -9   4   1     4372.95     4296.81     60.09 o 
  -7   4   1     7608.24     7530.27     91.80 o 
  -5   4   1     1399.86     1392.78     23.54 o 
  -3   4   1     5150.06     5117.39     73.59 o 
  -1   4   1     6299.00     6273.93     88.98 o 
   1   4   1     8429.00     8505.93    116.11 o 
   5   4   1     5814.64     5959.85    106.03 o 
   7   4   1     4167.86     4066.68     78.18 o 
   9   4   1     3601.50     3674.23     89.98 o 
  11   4   1      719.00      704.17     29.61 o 
  13   4   1     1460.74     1548.02     55.31 o 
 -14   5   1     1389.41     1501.22     79.27 o 
 -12   5   1     1280.02     1330.86     35.84 o 
 -10   5   1     1594.76     1611.14     37.95 o 
  -8   5   1     2198.60     2176.78     36.45 o 
  -6   5   1    10146.97    10043.61    117.85 o 
  -4   5   1     6195.14     6361.19     89.66 o 
  -2   5   1     8629.38     9028.22    122.85 o 
   0   5   1     4028.07     4163.89     54.33 o 
   2   5   1    13607.16    13601.00    172.00 o 
   4   5   1     1508.89     1518.46     25.14 o 
   6   5   1     2110.82     2117.04     48.18 o 
   8   5   1     1906.44     1936.04     47.25 o 
  10   5   1     3160.28     3192.36     71.42 o 
  12   5   1      431.62      452.08     27.50 o 
  14   5   1      888.22      902.65     42.64 o 
 -13   6   1      206.32      207.40     13.88 o 
 -11   6   1     2723.09     2711.15     55.60 o 
  -9   6   1      342.72      334.41     16.22 o 
  -7   6   1     1871.27     1841.95     31.84 o 
  -5   6   1     2272.86     2242.62     42.28 o 
  -3   6   1    13933.06    13764.17    283.52 o 
  -1   6   1      813.44      802.24     19.51 o 
   1   6   1     8393.77     8405.44     99.41 o 
   3   6   1     5678.74     5742.79     77.38 o 
   5   6   1     9995.62    10074.68    167.17 o 
   7   6   1       15.64       19.78      5.76 o 
   9   6   1     3186.46     3223.74     70.21 o 
  11   6   1      975.88     1054.08     41.73 o 
  13   6   1     1410.06     1459.40     60.63 o 
 -12   7   1     1222.58     1251.26     37.30 o 
 -10   7   1     2102.68     2092.72     47.05 o 
  -8   7   1     3078.47     3038.08     58.28 o 
  -6   7   1       29.24       28.25      6.04 o 
  -4   7   1     4260.01     4026.00     66.31 o 
  -2   7   1     5410.77     5394.87     66.92 o 
   0   7   1     3995.06     3919.13     53.47 o 
   2   7   1      886.43      935.40     18.65 o 
   4   7   1     7502.41     7533.70    103.11 o 
   6   7   1     1934.80     1926.95     46.41 o 
   8   7   1     3270.15     3309.26     72.63 o 
  10   7   1       70.26       71.07     12.63 o 
  12   7   1     2334.50     2388.55     71.82 o 
 -11   8   1      406.86      418.92     21.10 o 
  -9   8   1     3639.14     3622.12     68.76 o 
  -7   8   1     3376.84     3363.97     62.47 o 
  -5   8   1     1841.72     1836.40     40.50 o 
  -3   8   1     1458.96     1518.81     34.25 o 
  -1   8   1     5971.34     5940.86     75.04 o 
   1   8   1     4703.93     4736.89     62.46 o 
   3   8   1     1190.36     1173.04     20.55 o 
   5   8   1     2291.37     2301.70     52.47 o 
   7   8   1     3063.00     3134.58     68.84 o 
   9   8   1     1696.95     1681.48     53.70 o 
  11   8   1     1138.42     1145.59     46.85 o 
 -12   9   1     1025.12     1061.60     35.66 o 
 -10   9   1      469.03      454.18     22.01 o 
  -8   9   1     1642.90     1621.55     41.28 o 
  -6   9   1     3080.55     3016.87     59.55 o 
  -4   9   1     3509.77     3496.17     63.99 o 
  -2   9   1     1776.44     1836.72     40.13 o 
   0   9   1     3730.41     3693.85     47.13 o 
   2   9   1     4674.53     4609.51     56.11 o 
   4   9   1     4347.20     4239.16     60.76 o 
   6   9   1      289.17      292.79     14.00 o 
   8   9   1     3784.68     3714.47     87.82 o 
  10   9   1     1285.50     1330.61     49.53 o 
  12   9   1     1540.27     1606.99     59.58 o 
 -11  10   1     1333.76     1322.58     40.61 o 
  -9  10   1     1199.65     1200.55     36.84 o 
  -7  10   1       32.27       32.03      7.88 o 
  -5  10   1     3055.43     3054.81     60.98 o 
  -3  10   1     2534.83     2518.51     51.78 o 
  -1  10   1     3083.59     3057.38     58.56 o 
   1  10   1      661.32      678.49     16.37 o 
   3  10   1     5285.83     5186.05     73.03 o 
   5  10   1     1552.77     1582.61     31.61 o 
   7  10   1     1967.80     1967.96     58.90 o 
   9  10   1      559.13      541.98     30.90 o 
  11  10   1     2472.16     2607.41     77.60 o 
 -10  11   1     2472.73     2552.32     60.16 o 
  -8  11   1     1224.38     1209.87     37.06 o 
  -6  11   1      874.60      912.55     30.96 o 
  -4  11   1      828.76      805.20     27.49 o 
  -2  11   1     4468.73     4468.50     78.53 o 
   0  11   1      395.24      395.33     18.04 o 
   2  11   1     2011.50     2007.68     38.20 o 
   4  11   1     1910.23     1934.36     37.75 o 
   6  11   1     2597.11     2585.34     47.99 o 
   8  11   1      412.52      421.02     27.32 o 
  10  11   1     1292.84     1338.17     52.78 o 
  -9  12   1     1645.39     1717.14     47.76 o 
  -7  12   1     2400.04     2463.10     57.19 o 
  -5  12   1      421.57      423.65     21.28 o 
  -3  12   1     1650.19     1706.58     43.56 o 
  -1  12   1     1742.87     1737.19     42.21 o 
   1  12   1     2228.89     2232.72     41.77 o 
   3  12   1      340.85      342.39     15.30 o 
   5  12   1     1194.45     1260.80     31.39 o 
   7  12   1     1368.99     1428.57     41.90 o 
   9  12   1     1036.32     1068.26     46.27 o 
  -6  13   1     1480.20     1581.28     44.81 o 
  -4  13   1     1480.41     1471.08     42.03 o 
  -2  13   1      643.95      650.59     26.33 o 
   0  13   1     1364.17     1403.29     38.36 o 
   2  13   1     1515.13     1531.83     40.45 o 
   4  13   1      866.17      885.12     30.75 o 
   6  13   1      175.79      185.33     16.49 o 
  -5  14   1      956.14      949.04     34.63 o 
  -3  14   1     2061.26     2078.47     52.44 o 
  -1  14   1      277.38      298.76     18.90 o 
   1  14   1     1330.81     1300.33     48.89 o 
   3  14   1     1769.49     1810.00     47.17 o 
   5  14   1     1327.17     1411.03     53.17 o 
   0  15   1     1203.76     1239.87     49.36 o 
   0   0   2     3988.06     3772.11     66.69 o 
   2   0   2     7244.21     7242.53     81.15 o 
   4   0   2    13303.94    13575.49    150.04 o 
   6   0   2     4097.12     3877.21     48.25 o 
   8   0   2     3416.26     3313.99     45.91 o 
  10   0   2     1446.60     1471.39     32.66 o 
  12   0   2     1582.34     1617.03     48.57 o 
  14   0   2      827.42      875.14     52.68 o 
 -13   1   2      881.61      871.67     51.26 o 
 -11   1   2     1946.87     1927.80     41.14 o 
  -9   1   2     5217.54     5175.65     62.12 o 
  -7   1   2     2044.30     2023.94     30.98 o 
  -5   1   2     4749.20     4704.60     57.99 o 
  -3   1   2     5221.27     5279.92     62.54 o 
  -1   1   2     8001.25     7986.46    110.56 o 
   1   1   2     8454.23     8464.65     76.82 o 
   3   1   2     6657.04     6812.77     70.03 o 
   5   1   2     3268.72     3240.06     40.54 o 
   7   1   2     4782.91     4798.99     60.37 o 
   9   1   2     3659.02     3549.35     57.26 o 
  11   1   2     2357.92     2427.84     60.35 o 
  13   1   2      651.17      658.09     44.93 o 
 -14   2   2      974.24     1048.69     60.70 o 
 -12   2   2     2548.13     2545.41     91.96 o 
 -10   2   2     2305.84     2314.52     35.16 o 
  -8   2   2     3729.57     3731.69     52.25 o 
  -6   2   2     4762.15     4824.63     61.64 o 
  -4   2   2     8593.60     8889.35     99.49 o 
  -2   2   2     6331.38     6616.58     89.90 o 
   0   2   2     6922.72     7101.53    115.53 o 
   2   2   2     6713.32     6873.88     77.58 o 
   4   2   2     8325.17     8574.70    134.33 o 
   6   2   2     1371.27     1321.44     25.41 o 
   8   2   2     2604.04     2644.23     44.99 o 
  10   2   2     3067.83     3079.64     68.48 o 
  12   2   2     1573.19     1575.81     69.29 o 
  14   2   2     1033.63     1088.72     62.43 o 
 -13   3   2     1046.11     1122.48     60.65 o 
 -11   3   2     2283.56     2294.70     40.68 o 
  -9   3   2     3471.73     3423.88     50.36 o 
  -7   3   2     2807.15     2867.70     41.85 o 
  -5   3   2     8060.72     8335.54     96.58 o 
  -3   3   2    12312.82    12605.64    162.75 o 
  -1   3   2     6896.43     6963.33    113.19 o 
   1   3   2     5349.77     5541.31     74.25 o 
   3   3   2    12326.01    12601.49    138.57 o 
   5   3   2    10101.27     9915.71    126.04 o 
   7   3   2     3282.09     3163.04     49.54 o 
   9   3   2     1367.57     1359.41     37.65 o 
  11   3   2     1892.77     1910.38     77.84 o 
  13   3   2     1541.36     1544.15     72.63 o 
 -14   4   2      457.06      483.53     43.02 o 
 -12   4   2     1428.25     1421.81     37.78 o 
 -10   4   2     2568.98     2612.13     51.62 o 
  -8   4   2     4884.78     4921.95     64.41 o 
  -6   4   2     3388.50     3324.51     46.26 o 
  -4   4   2     5437.87     5548.79     80.33 o 
  -2   4   2     8083.44     8292.01    113.06 o 
   0   4   2    13653.20    13840.85    215.13 o 
   2   4   2     8299.38     8529.39    115.82 o 
   4   4   2     5419.61     5538.69     75.26 o 
   6   4   2     5083.33     5019.72     74.17 o 
   8   4   2     6688.35     6558.18    113.14 o 
  10   4   2     3175.77     3193.79    108.61 o 
  12   4   2     1086.58     1087.47     58.03 o 
  14   4   2      756.53      786.35     53.88 o 
 -13   5   2     1772.79     1857.58     46.93 o 
 -11   5   2     1323.96     1285.70     34.97 o 
  -9   5   2     1293.79     1260.46     32.15 o 
  -7   5   2     2512.61     2526.23     48.05 o 
  -5   5   2     8743.90     8753.48    100.77 o 
  -3   5   2     9385.25     9347.22    130.10 o 
  -1   5   2     3270.42     3226.82     51.06 o 
   1   5   2     4804.34     4763.91     69.19 o 
   3   5   2     8028.97     8202.01    109.07 o 
   5   5   2     8067.12     8032.03    111.83 o 
   7   5   2     2552.41     2554.58     54.76 o 
   9   5   2     3629.56     3704.27    118.99 o 
  11   5   2     1670.42     1628.18     72.77 o 
  13   5   2     1370.30     1497.92     76.24 o 
 -12   6   2     1621.26     1647.32     42.11 o 
 -10   6   2     1403.91     1381.79     36.42 o 
  -8   6   2     2477.89     2429.94     49.31 o 
  -6   6   2     2740.19     2730.05     50.29 o 
  -4   6   2     5187.74     5151.47     78.67 o 
  -2   6   2     1496.76     1401.75     29.42 o 
   0   6   2     3734.05     3547.56     49.94 o 
   2   6   2     4939.04     5022.67     73.37 o 
   4   6   2     3480.26     3383.96     50.54 o 
   6   6   2     2531.30     2540.54     55.42 o 
   8   6   2     2319.19     2258.35     86.75 o 
  10   6   2     1967.60     1979.36     82.96 o 
  12   6   2     1155.69     1105.51     63.99 o 
 -13   7   2      754.93      783.50     37.50 o 
 -11   7   2     1429.89     1425.22     39.23 o 
  -9   7   2     1938.30     1974.50     44.99 o 
  -7   7   2     2564.93     2502.10     51.08 o 
  -5   7   2     2574.74     2519.77     48.98 o 
  -3   7   2     3259.86     3194.12     55.55 o 
  -1   7   2     5010.78     5043.72     75.94 o 
   1   7   2     1929.17     1921.08     32.34 o 
   3   7   2     2824.59     2879.06     49.47 o 
   5   7   2     2588.17     2597.33     54.94 o 
   7   7   2     2824.94     2751.95     93.65 o 
   9   7   2     2528.82     2519.80     96.90 o 
  11   7   2      949.75      984.11     57.94 o 
  13   7   2      674.11      718.35     38.81 o 
 -12   8   2      780.14      773.57     29.89 o 
 -10   8   2     1003.03      979.35     31.94 o 
  -8   8   2     2309.49     2209.77     49.15 o 
  -6   8   2     2555.96     2525.97     50.95 o 
  -4   8   2     6207.91     5960.65     95.65 o 
  -2   8   2     2680.41     2724.33     50.47 o 
   0   8   2     3489.91     3399.60     57.74 o 
   2   8   2     3865.52     3833.73     54.06 o 
   4   8   2     4476.71     4354.28     95.34 o 
   6   8   2     2723.45     2582.37     90.62 o 
   8   8   2     2329.78     2289.26     88.71 o 
  10   8   2     1351.42     1375.86     68.80 o 
  12   8   2      895.47      917.97     43.60 o 
 -11   9   2      719.86      722.67     28.99 o 
  -9   9   2     2027.25     2074.56     49.78 o 
  -7   9   2     2737.09     2706.47     56.36 o 
  -5   9   2     3759.85     3705.70     68.17 o 
  -3   9   2     1304.68     1295.02     33.41 o 
  -1   9   2     3422.54     3373.41     61.08 o 
   1   9   2     5587.41     5456.49     72.46 o 
   3   9   2     3394.78     3370.27     51.00 o 
   5   9   2     1279.04     1262.72     42.74 o 
   7   9   2     1832.87     1826.08     79.27 o 
   9   9   2     2193.73     2180.02     90.27 o 
  11   9   2     1430.98     1447.49     55.39 o 
 -10  10   2     1163.94     1210.09     38.43 o 
  -8  10   2     1260.15     1274.97     37.99 o 
  -6  10   2     2016.34     2024.46     47.91 o 
  -4  10   2     3351.33     3301.91     63.62 o 
  -2  10   2     3063.70     3083.52     59.33 o 
   0  10   2     1464.00     1435.13     35.27 o 
   2  10   2     2404.90     2389.39     41.08 o 
   4  10   2     2731.44     2722.92     54.32 o 
   6  10   2     1475.65     1478.77     38.13 o 
   8  10   2     1065.50     1020.27     58.29 o 
  10  10   2     1155.60     1207.21     49.71 o 
  -9  11   2     1508.06     1568.03     44.66 o 
  -7  11   2      912.09      908.92     32.06 o 
  -5  11   2     1548.49     1478.52     40.74 o 
  -3  11   2     1814.96     1842.41     44.81 o 
  -1  11   2     2414.13     2456.67     51.88 o 
   1  11   2     1923.67     1943.89     37.54 o 
   3  11   2     2105.36     2120.88     48.40 o 
   5  11   2     1471.12     1419.95     37.91 o 
   7  11   2     1488.18     1517.74     40.85 o 
   9  11   2      753.72      733.04     37.83 o 
  -8  12   2     1019.19     1055.42     36.25 o 
  -6  12   2     1219.04     1222.00     38.35 o 
  -4  12   2      924.71      886.98     31.22 o 
  -2  12   2     1446.65     1411.86     39.23 o 
   0  12   2     1649.39     1671.81     41.79 o 
   2  12   2     2388.71     2335.70     52.22 o 
   4  12   2     1259.58     1270.73     31.76 o 
   6  12   2     1505.49     1551.31     37.01 o 
   8  12   2      871.70      915.98     35.96 o 
  -7  13   2      699.34      715.24     30.73 o 
  -5  13   2     1572.14     1600.33     45.58 o 
  -3  13   2     1418.28     1430.54     41.64 o 
  -1  13   2      711.28      698.02     27.36 o 
   1  13   2      932.15      918.09     39.11 o 
   3  13   2     1015.15     1028.05     33.96 o 
   5  13   2     1633.96     1705.69     39.82 o 
   7  13   2      782.41      833.97     33.36 o 
  -4  14   2      700.48      708.69     30.22 o 
  -2  14   2     1160.47     1198.26     38.44 o 
   0  14   2      797.68      846.48     39.65 o 
   2  14   2     1086.48     1163.68     46.36 o 
   4  14   2      462.18      508.73     25.26 o 
   1   0   3     5395.42     5379.10     62.95 o 
   3   0   3    11224.15    11600.87    129.01 o 
   5   0   3     5011.89     5187.85     64.02 o 
   7   0   3     3879.77     3912.28     51.41 o 
   9   0   3     2742.33     2763.30     49.39 o 
  11   0   3     4082.47     3990.96    123.67 o 
 -10   1   3     4351.06     4377.01     62.48 o 
  -8   1   3     2995.35     3011.20     44.64 o 
  -6   1   3     7506.04     7591.78     89.45 o 
  -4   1   3     5582.66     5790.47     69.82 o 
  -2   1   3     5782.71     5672.46     77.47 o 
   0   1   3     5329.76     5315.42     62.88 o 
   2   1   3     9129.57     9418.53     93.33 o 
   4   1   3     3673.72     3635.09     46.42 o 
   6   1   3     7402.72     7564.43     86.85 o 
   8   1   3      521.48      554.24     16.98 o 
  10   1   3     3804.61     3782.00     76.23 o 
  12   1   3     2923.26     2897.79    103.23 o 
 -11   2   3     3180.93     3191.12     59.43 o 
  -9   2   3     1051.82     1001.59     22.43 o 
  -7   2   3     8342.45     8394.82     98.62 o 
  -5   2   3     2193.20     2263.19     33.11 o 
  -3   2   3    11039.52    10994.06    141.20 o 
  -1   2   3     8632.53     8790.07    148.58 o 
   1   2   3     5856.76     5701.72     80.63 o 
   3   2   3      501.05      479.50     11.44 o 
   5   2   3     6421.71     6421.58     85.85 o 
   7   2   3     2833.82     2740.70     46.20 o 
   9   2   3     3110.41     3088.07     63.56 o 
  11   2   3      118.20      110.93     19.55 o 
  13   2   3     2036.91     2117.28     87.19 o 
 -12   3   3     1752.84     1788.12     43.76 o 
 -10   3   3      424.25      404.03     21.76 o 
  -8   3   3     2577.26     2506.98     46.39 o 
  -6   3   3     4456.06     4334.48     57.15 o 
  -4   3   3     8811.35     8748.23    117.78 o 
  -2   3   3      517.84      497.74     17.75 o 
   0   3   3    11261.37    11593.55    185.03 o 
   2   3   3    10550.64    10623.65    122.01 o 
   4   3   3     2603.49     2487.31     40.24 o 
   6   3   3      558.29      560.44     14.33 o 
   8   3   3     3758.68     3670.44     73.60 o 
  10   3   3     1276.16     1276.42     61.32 o 
  12   3   3      941.32     1055.23     57.05 o 
  14   3   3      139.98      164.99     27.52 o 
 -13   4   3      869.17      923.24     31.84 o 
 -11   4   3     1624.11     1659.67     50.54 o 
  -9   4   3      373.28      394.85     16.84 o 
  -7   4   3     1470.91     1441.53     32.19 o 
  -5   4   3     6886.87     7030.33    101.61 o 
  -3   4   3     2564.12     2434.27     42.43 o 
  -1   4   3     3900.73     3901.87     71.21 o 
   1   4   3     5716.37     6018.90     83.78 o 
   3   4   3     8633.70     8542.86    117.04 o 
   5   4   3     3579.70     3638.86     46.46 o 
   7   4   3     1236.65     1188.70     32.27 o 
   9   4   3     1413.29     1345.76     61.63 o 
  11   4   3     2941.46     3003.38    108.66 o 
  13   4   3      457.71      470.30     41.46 o 
 -12   5   3     1288.74     1267.66     45.55 o 
 -10   5   3     1208.27     1192.85     32.67 o 
  -8   5   3     1611.48     1651.98     37.56 o 
  -6   5   3     1434.93     1501.57     33.36 o 
  -4   5   3     3614.98     3705.87     60.29 o 
  -2   5   3     6106.17     6114.05     90.15 o 
   0   5   3     5251.33     5409.34     95.52 o 
   2   5   3     2336.77     2407.97     41.32 o 
   4   5   3     7057.21     7165.71    100.57 o 
   6   5   3     4150.18     4211.22    121.80 o 
   8   5   3     3620.08     3488.46    112.04 o 
  10   5   3      754.42      697.68     45.20 o 
  12   5   3     1741.17     1854.98     83.27 o 
 -13   6   3     1616.39     1671.83     56.07 o 
 -11   6   3      894.11      832.45     28.22 o 
  -9   6   3     2395.44     2301.16     49.22 o 
  -7   6   3     3075.71     3007.25     56.77 o 
  -5   6   3     4242.56     4152.89     69.16 o 
  -3   6   3      582.66      572.52     21.29 o 
  -1   6   3     7205.99     7356.79    106.18 o 
   1   6   3     7246.37     7431.88    106.56 o 
   3   6   3     4701.52     4528.73     69.00 o 
   5   6   3     1349.86     1417.89     38.41 o 
   7   6   3     8532.43     8131.06    214.24 o 
   9   6   3     1411.07     1372.66     66.04 o 
  11   6   3     2448.29     2355.39     95.17 o 
  13   6   3      700.45      711.22     52.77 o 
 -12   7   3     1945.89     2003.65     62.83 o 
 -10   7   3     1812.61     1824.11     44.22 o 
  -8   7   3      905.38      849.55     27.64 o 
  -6   7   3     8500.79     8207.14    122.45 o 
  -4   7   3     1152.62     1150.70     29.67 o 
  -2   7   3     3133.78     3028.85     58.22 o 
   0   7   3     3785.24     3780.90     63.12 o 
   2   7   3     8144.32     7961.77    116.49 o 
   4   7   3     1338.45     1330.77     30.37 o 
   6   7   3     3198.08     3080.06    101.93 o 
   8   7   3     2744.09     2716.99    101.31 o 
  10   7   3     4015.90     3974.31    133.51 o 
  12   7   3      455.65      416.33     40.57 o 
 -11   8   3     2055.82     2112.00     51.66 o 
  -9   8   3      329.12      349.57     19.06 o 
  -7   8   3     2954.50     2895.65     58.10 o 
  -5   8   3     3414.19     3423.45     63.90 o 
  -3   8   3     3849.72     3776.03     65.88 o 
  -1   8   3      627.74      655.58     20.99 o 
   1   8   3     3228.87     3234.30     48.59 o 
   3   8   3     2498.98     2431.76     46.99 o 
   5   8   3     1616.63     1608.33     61.34 o 
   7   8   3      954.62      877.24     50.50 o 
   9   8   3     1263.10     1244.63     65.19 o 
  11   8   3     1114.22     1107.65     66.80 o 
 -10   9   3     1520.24     1543.73     43.55 o 
  -8   9   3     1220.32     1221.96     36.55 o 
  -6   9   3     1460.99     1446.92     38.33 o 
  -4   9   3     1429.85     1404.82     36.26 o 
  -2   9   3     2868.21     2802.04     55.45 o 
   0   9   3     2811.11     2826.94     53.63 o 
   2   9   3     1223.58     1199.36     26.00 o 
   4   9   3      360.25      352.29     21.87 o 
   6   9   3     2430.39     2351.73     77.91 o 
   8   9   3      366.39      412.99     37.18 o 
  10   9   3      744.53      738.83     52.41 o 
  -9  10   3      618.36      611.50     26.99 o 
  -7  10   3     4042.62     3842.64     75.41 o 
  -5  10   3      689.05      657.00     25.53 o 
  -3  10   3     1441.40     1452.41     37.71 o 
  -1  10   3     3592.08     3523.77     66.17 o 
   1  10   3     4239.21     4222.97     74.05 o 
   3  10   3      375.54      371.50     18.09 o 
   5  10   3     1283.72     1219.12     45.22 o 
   7  10   3     1633.29     1627.30     56.23 o 
   9  10   3     1595.78     1657.65     58.29 o 
  -8  11   3     1254.88     1276.61     39.99 o 
  -6  11   3     2285.12     2216.02     53.72 o 
  -4  11   3     3129.11     3083.43     63.91 o 
  -2  11   3      109.99      119.05     15.51 o 
   0  11   3     4240.73     4141.69     74.48 o 
   2  11   3     2996.38     2928.88     60.84 o 
   4  11   3     1713.69     1704.85     43.39 o 
   6  11   3      824.96      800.20     29.57 o 
   8  11   3     2063.70     2214.70     69.67 o 
  -7  12   3      494.28      487.91     25.07 o 
  -5  12   3     1738.08     1732.93     74.64 o 
  -3  12   3      848.03      866.10     31.33 o 
  -1  12   3     3089.21     2946.08     61.46 o 
   1  12   3     1006.44      966.72     39.46 o 
   3  12   3     1848.32     1820.77     46.18 o 
   5  12   3     1274.60     1261.12     38.58 o 
   7  12   3     2034.49     2111.22     53.03 o 
  -6  13   3      675.27      686.72     30.23 o 
  -4  13   3      465.82      464.67     29.70 o 
  -2  13   3     1880.64     1904.88     49.50 o 
   0  13   3     1726.33     1703.56     56.71 o 
   2  13   3      953.46      956.35     41.31 o 
   4  13   3      889.69      933.54     33.51 o 
   6  13   3     1591.07     1629.73     46.94 o 
  -3  14   3      113.43      134.82     15.77 o 
  -1  14   3     1363.96     1443.66     63.10 o 
   1  14   3     1365.92     1343.41     51.58 o 
   3  14   3      657.70      703.56     37.12 o 
   0   0   4     3469.35     3898.66     70.00 o 
   2   0   4     9173.14     9132.70    104.36 o 
   4   0   4     2412.41     2380.41     29.88 o 
   6   0   4     3582.16     3643.28     49.13 o 
   8   0   4     1315.19     1301.61     29.59 o 
  10   0   4     4741.36     4738.05     92.89 o 
 -11   1   4     3244.45     3116.44    100.15 o 
  -9   1   4     3332.16     3254.93     57.52 o 
  -7   1   4     3668.62     3620.93     49.91 o 
  -5   1   4     1192.09     1250.03     18.32 o 
  -3   1   4    12506.40    13019.94    167.46 o 
  -1   1   4     4065.07     3986.73     51.21 o 
   1   1   4     4224.39     4149.61     51.66 o 
   3   1   4      340.67      367.15      9.30 o 
   5   1   4    10409.09    10076.78    104.21 o 
   7   1   4      748.43      780.37     26.67 o 
   9   1   4     1488.54     1504.85     41.31 o 
  11   1   4      639.67      619.62     40.35 o 
 -12   2   4      742.69      752.10     44.31 o 
 -10   2   4      736.25      734.68     30.90 o 
  -8   2   4     5140.53     5074.42    100.23 o 
  -6   2   4     3758.50     3637.35     49.91 o 
  -4   2   4     2419.14     2514.43     42.59 o 
  -2   2   4     7676.17     7934.17    132.24 o 
   0   2   4     9131.33     8983.70    122.15 o 
   2   2   4     7460.44     7692.37    106.26 o 
   4   2   4     2327.71     2345.35     34.79 o 
   6   2   4     4132.29     4184.54     81.70 o 
   8   2   4     4697.51     4706.19     91.53 o 
  10   2   4     1270.94     1220.80     58.69 o 
  12   2   4      538.41      509.40     40.48 o 
 -11   3   4     1323.66     1337.27     44.87 o 
  -9   3   4      596.16      595.47     26.46 o 
  -7   3   4     3348.15     3342.13     58.42 o 
  -5   3   4     5225.74     5216.23     79.54 o 
  -3   3   4     3807.25     3688.53     58.01 o 
  -1   3   4      427.04      458.16     17.56 o 
   1   3   4    12540.73    12774.30    168.91 o 
   3   3   4     3757.14     3625.18     49.54 o 
   5   3   4     3591.84     3622.36     50.28 o 
   7   3   4      438.91      440.46     19.56 o 
   9   3   4     6832.65     6696.86    182.18 o 
  11   3   4      788.22      780.25     48.99 o 
  13   3   4      621.40      625.99     47.38 o 
 -12   4   4     3471.83     3468.79     85.45 o 
 -10   4   4     1438.36     1395.90     45.76 o 
  -8   4   4     1998.73     1988.81     41.71 o 
  -6   4   4      748.77      732.51     22.09 o 
  -4   4   4    12055.84    11916.58    195.99 o 
  -2   4   4     2187.60     2212.23     81.54 o 
   0   4   4     2535.41     2497.16     52.69 o 
   2   4   4     2309.42     2409.82     43.09 o 
   4   4   4    12145.08    11781.14    157.28 o 
   6   4   4      104.05      127.88      9.61 o 
   8   4   4     2764.52     2690.25     60.88 o 
  10   4   4      764.13      716.83     46.40 o 
  12   4   4     2772.03     2812.42    108.48 o 
 -11   5   4      784.20      784.40     35.58 o 
  -9   5   4     5795.55     5729.31     92.91 o 
  -7   5   4      272.83      261.11     14.37 o 
  -5   5   4     3314.00     3303.00     57.67 o 
  -3   5   4     3625.44     3659.08     60.57 o 
  -1   5   4    10573.21    10413.68    172.20 o 
   1   5   4     1020.10     1082.25     32.28 o 
   3   5   4     5424.10     5342.11     80.14 o 
   5   5   4     3272.71     3228.79     55.45 o 
   7   5   4     3786.20     3692.91     76.34 o 
   9   5   4      236.76      240.78     27.30 o 
 -12   6   4       59.28       65.63     13.74 o 
 -10   6   4      804.26      804.25     27.71 o 
  -8   6   4     1700.21     1713.87     40.91 o 
  -6   6   4     2779.56     2747.54     53.81 o 
  -4   6   4      162.36      191.89     14.68 o 
  -2   6   4     4307.15     4378.84     69.99 o 
   0   6   4     3593.75     3698.44     75.66 o 
   2   6   4     3879.22     3750.53     61.85 o 
   4   6   4      818.55      817.71     22.67 o 
   6   6   4     2931.00     2928.12     97.57 o 
   8   6   4     3015.89     2901.84    103.23 o 
  10   6   4      773.47      737.36     50.01 o 
  12   6   4      421.24      398.61     40.08 o 
 -11   7   4      539.73      546.25     31.16 o 
  -9   7   4      833.63      812.47     28.10 o 
  -7   7   4     1435.84     1442.76     37.64 o 
  -5   7   4     3777.96     3706.68     66.45 o 
  -3   7   4      358.48      368.87     16.28 o 
  -1   7   4      867.52      907.77     24.97 o 
   1   7   4     3511.48     3558.48     75.79 o 
   3   7   4     3491.46     3536.20     60.40 o 
   5   7   4      367.11      347.95     20.88 o 
   7   7   4     1491.14     1497.73     48.62 o 
   9   7   4     1916.71     1779.28     80.29 o 
  11   7   4     1806.11     1924.72     87.28 o 
 -10   8   4     2739.13     2664.63     59.42 o 
  -8   8   4      278.80      253.86     16.28 o 
  -6   8   4     2985.94     2905.96     59.01 o 
  -4   8   4     2733.34     2642.67     53.79 o 
  -2   8   4     4821.14     4770.71     79.39 o 
   0   8   4     1077.48     1046.05     29.14 o 
   2   8   4     5087.24     5044.49     82.23 o 
   4   8   4     1898.56     1821.12     53.59 o 
   6   8   4     1695.25     1712.87     53.34 o 
   8   8   4      235.75      204.05     27.34 o 
  10   8   4     2875.56     2810.51    111.73 o 
  -9   9   4     1720.60     1641.44     44.95 o 
  -7   9   4     1857.27     1753.43     45.04 o 
  -5   9   4      269.65      260.97     16.25 o 
  -3   9   4     6917.08     6679.63    106.35 o 
  -1   9   4     1485.55     1412.07     36.08 o 
   1   9   4     3278.08     3194.78     60.02 o 
   3   9   4      477.02      471.00     25.80 o 
   5   9   4     5729.29     5627.58    119.98 o 
   7   9   4      700.69      688.07     34.84 o 
   9   9   4     1629.77     1631.55     57.94 o 
  -8  10   4     2846.05     2824.74     63.60 o 
  -6  10   4      762.36      729.70     28.21 o 
  -4  10   4      758.57      721.65     27.05 o 
  -2  10   4     1395.24     1328.13     36.32 o 
   0  10   4     4660.92     4516.46     79.91 o 
   2  10   4      813.32      853.37     27.04 o 
   4  10   4     1534.25     1446.94     49.52 o 
   6  10   4      714.33      759.08     36.87 o 
   8  10   4     2648.41     2685.12     77.94 o 
  -7  11   4     1655.41     1652.14     47.29 o 
  -5  11   4     1938.21     1987.80     50.57 o 
  -3  11   4      881.15      838.45     29.77 o 
  -1  11   4      560.32      534.81     23.12 o 
   1  11   4     3219.91     3108.62     62.13 o 
   3  11   4     1400.21     1382.92     38.99 o 
   5  11   4      883.92      873.65     31.25 o 
   7  11   4      533.75      539.13     33.45 o 
  -6  12   4      392.42      380.61     22.59 o 
  -4  12   4     2750.95     2824.30     63.85 o 
  -2  12   4      602.29      608.85     25.98 o 
   0  12   4      917.59      914.99     31.24 o 
   2  12   4      691.34      659.74     33.54 o 
   4  12   4     3536.66     3556.84     73.04 o 
   6  12   4       68.73       64.42     12.28 o 
  -3  13   4      667.06      649.51     35.18 o 
  -1  13   4     2011.64     2071.84     52.27 o 
   1  13   4       47.68       54.38     13.60 o 
   3  13   4     1561.59     1557.56     55.66 o 
   1   0   5     2992.17     3022.53     42.23 o 
   3   0   5     9050.51     9100.45    107.01 o 
   5   0   5     4674.99     4569.61     59.37 o 
   7   0   5     1234.09     1262.64     30.18 o 
   9   0   5      390.11      402.80     22.11 o 
 -10   1   5     2452.31     2410.16     62.90 o 
  -8   1   5     1394.40     1411.52     42.58 o 
  -6   1   5      314.54      318.59     13.47 o 
  -4   1   5      856.32      859.68     29.04 o 
  -2   1   5     9567.40     9447.97    110.52 o 
   0   1   5     3064.97     3056.16     42.31 o 
   2   1   5     2200.07     2222.07     34.59 o 
   4   1   5     3051.08     3133.30     51.33 o 
   6   1   5     8226.80     8298.81    116.88 o 
   8   1   5     1134.23     1146.55     35.48 o 
  10   1   5     1682.26     1706.90     67.33 o 
 -11   2   5      998.26      999.50     38.92 o 
  -9   2   5     1479.63     1361.87     43.67 o 
  -7   2   5     7785.11     7539.74    138.83 o 
  -5   2   5      123.42      114.47     10.03 o 
  -3   2   5     3296.14     3285.65     70.26 o 
  -1   2   5     2461.12     2493.20     43.58 o 
   1   2   5     9595.00     9470.41    113.58 o 
   3   2   5      335.60      347.25     13.23 o 
   5   2   5     2047.11     2057.52     39.48 o 
   7   2   5     3334.37     3322.66     56.68 o 
   9   2   5     3416.96     3526.05    148.49 o 
  11   2   5      149.76      153.50     23.07 o 
 -12   3   5     2769.91     2828.46     75.43 o 
 -10   3   5      191.42      179.41     16.94 o 
  -8   3   5     3465.70     3305.80     77.13 o 
  -6   3   5     5402.35     5283.91     81.71 o 
  -4   3   5     8365.39     8147.34    116.71 o 
   0   3   5     9159.75     9100.28    154.20 o 
   2   3   5     3565.45     3533.13     57.26 o 
   4   3   5     6564.12     6474.30     82.34 o 
   6   3   5      352.95      367.20     15.04 o 
   8   3   5     3001.31     2956.93     55.06 o 
  10   3   5     1987.53     2002.38     80.83 o 
  12   3   5     1053.64     1018.05     58.83 o 
 -11   4   5     1482.15     1512.91     50.90 o 
  -9   4   5     1780.11     1831.73     54.48 o 
  -7   4   5      342.42      335.81     15.91 o 
  -5   4   5     3205.10     3247.75     57.39 o 
  -3   4   5     6680.86     6505.62     96.44 o 
  -1   4   5     3195.78     3234.87     67.85 o 
   1   4   5     1030.29     1055.79     57.62 o 
   3   4   5     8329.31     8306.70    116.93 o 
   5   4   5     3187.72     3149.51     46.78 o 
   7   4   5     2024.23     1962.32     41.63 o 
   9   4   5      968.37      961.14     53.44 o 
  11   4   5     1716.67     1693.06     78.33 o 
 -12   5   5      333.40      367.50     26.01 o 
 -10   5   5     2284.92     2258.64     64.76 o 
  -8   5   5     2611.97     2576.92     52.78 o 
  -6   5   5      140.35      140.13     11.07 o 
  -4   5   5     2949.45     2846.04     54.46 o 
  -2   5   5     2165.20     2191.53     53.46 o 
   0   5   5     4681.35     4451.21     89.03 o 
   2   5   5       62.92       73.63      9.27 o 
   4   5   5     3200.02     3214.13     56.64 o 
   6   5   5     3081.11     3026.17     55.51 o 
   8   5   5     1197.94     1181.62     41.36 o 
  10   5   5      361.47      353.63     34.87 o 
  12   5   5     1651.25     1680.95     82.56 o 
 -11   6   5       82.37       66.00     13.47 o 
  -9   6   5     3088.06     3034.72     78.72 o 
  -7   6   5     2765.40     2682.15     54.94 o 
  -5   6   5     2909.60     2850.08     56.06 o 
  -3   6   5      266.53      273.46     14.31 o 
  -1   6   5     8052.98     7990.42    146.69 o 
   1   6   5      390.13      403.06     19.85 o 
   3   6   5     5106.01     5038.56     99.68 o 
   7   6   5     3990.44     3843.96     87.91 o 
   9   6   5      202.50      231.49     20.39 o 
  11   6   5     1104.90     1114.82     65.91 o 
 -10   7   5     1186.34     1196.92     47.22 o 
  -8   7   5      391.98      379.96     19.60 o 
  -6   7   5     3994.61     3878.16     71.25 o 
  -4   7   5     2013.33     1937.28     43.75 o 
  -2   7   5     3215.83     3163.74     59.65 o 
   0   7   5     1298.57     1300.12     40.19 o 
   2   7   5     7568.08     7558.84    138.38 o 
   4   7   5      342.88      358.38     16.30 o 
   6   7   5     2693.44     2649.13     69.46 o 
   8   7   5      459.73      487.02     28.23 o 
  10   7   5     2292.78     2356.48     70.77 o 
  -9   8   5      217.52      208.70     16.54 o 
  -7   8   5      419.19      438.08     21.38 o 
  -5   8   5     1205.43     1124.59     33.25 o 
  -3   8   5     3043.38     2958.73     58.76 o 
  -1   8   5     1139.89     1092.45     31.03 o 
   1   8   5     1358.19     1352.25     42.68 o 
   3   8   5     3458.30     3432.50     76.20 o 
   5   8   5     2624.44     2501.01     67.80 o 
   7   8   5      390.64      337.62     24.36 o 
   9   8   5     1040.92     1036.68     44.85 o 
  -8   9   5     1086.37     1083.21     36.07 o 
  -6   9   5      207.92      210.95     15.93 o 
  -4   9   5     1000.45      997.40     31.73 o 
  -2   9   5     3457.63     3347.31     65.59 o 
   0   9   5      441.11      429.11     19.34 o 
   2   9   5     1396.69     1366.45     43.77 o 
   4   9   5     1846.79     1859.91     57.20 o 
   6   9   5     3155.61     3136.05     81.93 o 
   8   9   5      200.59      187.53     20.72 o 
  -7  10   5     2386.02     2362.87     57.38 o 
  -5  10   5      399.66      389.91     21.19 o 
  -3  10   5     2020.72     1954.49     47.97 o 
  -1  10   5     1803.88     1762.49     43.88 o 
   1  10   5     2451.10     2432.68     52.84 o 
   3  10   5      180.22      162.76     26.18 o 
   5  10   5     2304.17     2276.43     68.04 o 
   7  10   5     1241.06     1285.45     51.09 o 
  -6  11   5     1158.30     1147.61     38.64 o 
  -4  11   5     1739.56     1683.21     46.16 o 
  -2  11   5      169.54      162.19     14.50 o 
   0  11   5     2453.41     2451.75     55.23 o 
   2  11   5     1076.98     1091.47     42.95 o 
   4  11   5     1441.21     1396.59     50.51 o 
   6  11   5      100.62       80.10     15.81 o 
  -5  12   5     1621.70     1650.22     53.16 o 
  -3  12   5     1050.23      971.00     34.62 o 
  -1  12   5      507.70      459.69     23.17 o 
   1  12   5      153.81      143.94     17.94 o 
   3  12   5     2778.36     2895.71     79.66 o 
   5  12   5      393.50      408.68     23.52 o 
   0  13   5      455.25      471.45     31.17 o 
   0   0   6     2235.27     2288.38     50.77 o 
   2   0   6     5536.85     5445.88    103.23 o 
   4   0   6     3345.96     3331.75     69.51 o 
   6   0   6     5443.33     5568.10    109.18 o 
   8   0   6      833.36      822.32     32.85 o 
  10   0   6     1733.05     1741.03     73.21 o 
 -11   1   6     1018.57     1023.88     56.02 o 
  -9   1   6     2398.26     2362.42     62.42 o 
  -7   1   6     3753.20     3782.07     83.50 o 
  -5   1   6     1827.42     1825.55     49.09 o 
  -3   1   6     3988.43     4048.85     81.37 o 
  -1   1   6     6386.90     6444.71     94.55 o 
   1   1   6     6112.73     6101.70     78.82 o 
   3   1   6     1269.61     1266.89     29.97 o 
   5   1   6     4513.54     4535.59    122.42 o 
   7   1   6     2108.40     2094.72     52.47 o 
   9   1   6     1783.29     1738.98     72.32 o 
 -10   2   6      501.63      521.32     28.08 o 
  -8   2   6     1588.40     1570.26     48.38 o 
  -6   2   6     1990.14     1990.42     53.96 o 
  -4   2   6      986.89     1028.41     34.75 o 
  -2   2   6     3414.14     3413.53     72.92 o 
   0   2   6     5805.81     5687.58     86.23 o 
   2   2   6     3462.80     3460.86     58.83 o 
   4   2   6     1424.56     1401.17     42.07 o 
   6   2   6     5045.62     4963.16     97.46 o 
   8   2   6     2552.02     2541.17     61.75 o 
 -11   3   6      651.67      620.37     32.54 o 
  -9   3   6      635.76      589.80     29.96 o 
  -7   3   6     1836.51     1830.95     53.11 o 
  -5   3   6     1120.73     1087.18     28.10 o 
  -3   3   6      911.28      866.69     32.30 o 
  -1   3   6     1181.39     1203.12     36.50 o 
   1   3   6     3888.08     3894.43     66.08 o 
   3   3   6     1157.62     1107.77     27.37 o 
   5   3   6     4011.23     4116.44     69.34 o 
   7   3   6     1142.81     1148.23     38.02 o 
   9   3   6     2450.67     2455.11     62.89 o 
 -10   4   6     1396.84     1374.68     48.98 o 
  -8   4   6     2500.83     2468.26     66.89 o 
  -6   4   6     1546.08     1496.34     36.44 o 
  -4   4   6     1887.21     1927.45     41.15 o 
  -2   4   6     1561.73     1526.84     43.30 o 
   0   4   6     2968.41     2935.44     67.97 o 
   2   4   6     1108.79     1139.61     34.64 o 
   4   4   6     1826.51     1894.56     40.24 o 
   6   4   6      781.72      771.77     24.29 o 
   8   4   6     2184.31     2234.43     61.69 o 
  10   4   6      767.67      780.47     49.61 o 
  -9   5   6     2369.74     2298.86     68.53 o 
  -7   5   6     1742.31     1742.07     41.60 o 
  -5   5   6     3753.24     3722.02     68.03 o 
  -3   5   6     4207.85     4311.93     72.53 o 
  -1   5   6     4545.48     4572.81     93.91 o 
   1   5   6     1894.30     1855.40     49.05 o 
   3   5   6      939.34      935.98     32.89 o 
   5   5   6     3903.01     3911.52     95.49 o 
   7   5   6     1729.92     1743.45     50.59 o 
   9   5   6      140.43      163.88     25.92 o 
 -10   6   6     1019.69      976.80     42.72 o 
  -8   6   6     2347.07     2350.05     67.04 o 
  -6   6   6     2195.62     2142.86     48.17 o 
  -4   6   6      730.56      714.94     24.98 o 
  -2   6   6     4980.95     4778.14     80.92 o 
   0   6   6     5600.20     5577.21    110.53 o 
   2   6   6     1929.43     1999.57     52.78 o 
   4   6   6     1550.49     1567.73     44.84 o 
   6   6   6     2207.13     2099.80     58.83 o 
   8   6   6     2093.38     2100.35     88.31 o 
  10   6   6      304.35      302.95     34.47 o 
  -9   7   6      944.43      954.48     42.39 o 
  -7   7   6     1675.08     1667.39     43.58 o 
  -5   7   6     1752.48     1735.46     43.07 o 
  -3   7   6     1120.57     1115.94     32.34 o 
  -1   7   6     1966.89     1913.10     54.86 o 
   1   7   6     3802.84     3730.65    112.02 o 
   3   7   6     1848.99     1882.72     51.81 o 
   5   7   6     1656.57     1624.28     51.75 o 
   7   7   6     1656.09     1617.65     53.62 o 
   9   7   6      943.71      946.48     59.72 o 
  -8   8   6      323.00      348.10     20.65 o 
  -6   8   6     2034.10     2016.50     49.73 o 
  -4   8   6     2368.25     2391.03     52.96 o 
  -2   8   6     2439.06     2370.19     52.48 o 
   0   8   6      893.13      849.14     34.34 o 
   2   8   6     1500.76     1463.77     57.16 o 
   4   8   6     2634.72     2593.99     97.53 o 
   6   8   6     2251.57     2211.52     65.78 o 
   8   8   6      328.28      356.55     26.70 o 
  -7   9   6      869.69      840.51     32.30 o 
  -5   9   6      141.10      141.27     14.05 o 
  -3   9   6     2444.66     2445.48     55.35 o 
  -1   9   6     1940.15     1865.34     45.45 o 
   1   9   6     2202.93     2159.92     61.49 o 
   3   9   6      787.16      739.72     48.50 o 
   5   9   6     2329.15     2309.21     96.23 o 
   7   9   6     1029.43      990.70     61.77 o 
  -6  10   6      311.83      292.77     19.95 o 
  -4  10   6      645.58      649.56     27.79 o 
  -2  10   6      389.69      406.91     21.07 o 
   0  10   6     1745.28     1689.38     44.14 o 
   2  10   6      505.94      476.45     41.19 o 
   4  10   6     1254.82     1229.17     69.60 o 
   6  10   6     1122.25     1060.22     65.60 o 
  -3  11   6      653.97      638.31     28.09 o 
  -1  11   6      318.72      302.04     19.20 o 
   1  11   6     1040.64      995.65     42.04 o 
   3  11   6      686.09      654.80     34.58 o 
   1   0   7     2965.08     2963.93     54.88 o 
   3   0   7     2566.85     2492.39     58.91 o 
   5   0   7     1890.57     1884.63     51.30 o 
   7   0   7     1956.77     1943.03     55.64 o 
   9   0   7     1011.31      977.21     54.95 o 
 -10   1   7      374.57      374.91     25.65 o 
  -8   1   7     1195.06     1177.57     42.45 o 
  -6   1   7     1795.55     1834.16     54.16 o 
  -4   1   7     2482.42     2456.52     60.88 o 
  -2   1   7      800.29      836.80     29.95 o 
   0   1   7     2908.00     2969.84     55.10 o 
   2   1   7     2557.39     2639.81     51.01 o 
   4   1   7     4390.19     4481.55     90.15 o 
   6   1   7      985.37      994.09     36.47 o 
   8   1   7     2521.19     2482.71     93.38 o 
  10   1   7     1037.73     1071.80     58.60 o 
  -9   2   7     2155.76     2209.91     63.53 o 
  -7   2   7     1207.44     1169.04     42.96 o 
  -5   2   7     2145.50     2134.68     57.46 o 
  -3   2   7     2873.66     2896.80     90.24 o 
  -1   2   7     2644.09     2738.46     63.49 o 
   1   2   7      686.09      703.69     23.00 o 
   3   2   7     3673.03     3628.73     83.38 o 
   5   2   7     1795.10     1846.52     78.20 o 
   7   2   7     2491.05     2467.83     91.60 o 
   9   2   7     1197.86     1261.10     62.79 o 
 -10   3   7     1589.65     1650.40     55.92 o 
  -8   3   7     2434.54     2437.02     67.64 o 
  -6   3   7     1993.99     2048.79     57.85 o 
  -4   3   7     2251.68     2285.50     47.47 o 
  -2   3   7     3644.75     3726.23     81.59 o 
   0   3   7     2385.27     2262.56     57.53 o 
   2   3   7     3116.78     3152.13     57.87 o 
   4   3   7     1714.47     1773.21     52.16 o 
   6   3   7     2031.07     2036.09     82.30 o 
   8   3   7      921.29      942.25     52.59 o 
  -9   4   7     1112.39     1160.68     45.43 o 
  -7   4   7     1849.16     1907.41     58.12 o 
  -5   4   7     1596.13     1621.51     39.33 o 
  -3   4   7     1808.30     1842.09     52.73 o 
  -1   4   7     4108.08     4132.14     90.52 o 
   1   4   7     2384.35     2373.11     59.65 o 
   3   4   7     2392.78     2376.42     48.77 o 
   5   4   7     1472.87     1479.11     46.45 o 
   7   4   7     2150.73     2119.15     85.01 o 
   9   4   7      918.64      885.56     53.53 o 
  -8   5   7      926.58      929.33     40.64 o 
  -6   5   7     1037.94     1039.74     41.10 o 
  -4   5   7     1494.60     1461.01     37.72 o 
  -2   5   7     1958.28     2039.09     56.33 o 
   0   5   7     1675.58     1693.62     50.17 o 
   2   5   7     2081.33     2023.18     54.80 o 
   4   5   7     1523.87     1576.33     61.88 o 
   8   5   7     1496.60     1444.75     71.96 o 
  -7   6   7     1462.65     1518.57     53.06 o 
  -5   6   7     1300.64     1265.72     36.14 o 
  -3   6   7     2131.28     2115.38     47.97 o 
  -1   6   7     1059.53     1097.79     39.59 o 
   1   6   7     2050.71     2073.31     62.92 o 
   3   6   7     1838.08     1873.67     53.62 o 
  -8   7   7     1504.40     1592.03     71.52 o 
  -6   7   7      692.56      660.12     26.82 o 
  -4   7   7     2307.05     2277.41     51.99 o 
  -2   7   7     2367.58     2358.33     52.67 o 
   0   7   7     2089.26     2032.41     62.97 o 
   2   7   7     1411.59     1425.38     45.29 o 
   4   7   7     1970.05     1860.28     78.29 o 
   8   7   7     1354.27     1433.93     74.59 o 
  -7   8   7     1160.63     1198.82     39.17 o 
  -5   8   7     1635.24     1603.28     43.87 o 
  -3   8   7      907.16      909.21     31.34 o 
  -1   8   7     2429.09     2359.89     53.70 o 
   1   8   7     1112.91     1090.86     41.61 o 
   3   8   7     2531.28     2370.62     93.92 o 
   5   8   7      971.20      946.48     56.02 o 
  -4   9   7      849.38      837.69     31.57 o 
  -2   9   7     1283.84     1305.06     39.07 o 
   0   9   7      928.81      927.21     31.86 o 
   2   9   7     2052.46     1924.68     86.75 o 
   4   9   7     1127.36     1073.04     62.61 o 
  -3  10   7     1579.48     1656.22     46.87 o 
  -1  10   7     1100.14     1086.37     36.04 o 
   1  10   7      416.46      397.62     21.60 o 
   3  10   7     1578.93     1584.72     79.94 o 
   0   0   8     3054.77     3086.38    119.43 o 
   2   0   8      591.48      590.30     30.54 o 
   4   0   8     1959.19     1888.16     82.96 o 
   6   0   8      686.14      705.18     32.41 o 
   8   0   8     2837.83     2906.61    112.27 o 
  -7   1   8      614.63      681.54     33.10 o 
  -5   1   8     3906.39     3958.43     90.84 o 
  -3   1   8      560.55      524.86     25.89 o 
  -1   1   8     1527.67     1587.70     52.04 o 
   1   1   8     1447.29     1506.58     57.55 o 
   3   1   8     2525.80     2491.66     68.38 o 
   5   1   8      100.64      119.30     22.53 o 
   7   1   8     1407.46     1514.58     73.26 o 
  -8   2   8      233.33      218.15     20.71 o 
  -6   2   8     1667.19     1701.54     53.85 o 
  -4   2   8     2316.71     2375.82     64.08 o 
  -2   2   8     2230.10     2222.95     91.56 o 
   0   2   8      677.34      653.04     32.00 o 
   2   2   8     2269.15     2253.42     71.11 o 
   4   2   8     2710.89     2755.09     84.66 o 
   6   2   8      563.12      612.27     45.11 o 
   8   2   8      374.97      429.38     38.83 o 
  -7   3   8      599.94      566.55     31.19 o 
  -5   3   8     1278.77     1320.67     46.32 o 
  -3   3   8     2982.44     3009.02     74.86 o 
  -1   3   8     2474.67     2381.31     95.97 o 
   1   3   8      573.61      552.02     41.59 o 
   3   3   8     3036.71     3060.82     78.23 o 
   5   3   8     1841.66     1907.04     84.30 o 
   7   3   8     1974.53     1972.19    108.30 o 
  -6   4   8     2801.41     2935.15     78.44 o 
  -4   4   8      185.56      167.20     17.28 o 
  -2   4   8     2729.16     2778.21     73.99 o 
   0   4   8     1896.06     1967.16     84.17 o 
   2   4   8     2391.31     2410.79     94.81 o 
   4   4   8      154.27      144.72     18.84 o 
   6   4   8     3492.10     3493.50    122.37 o 
  -7   5   8     2741.97     2915.29     80.67 o 
  -5   5   8      710.57      698.90     34.69 o 
  -3   5   8     1922.08     1982.02     47.09 o 
  -1   5   8       69.13       76.13     12.74 o 
   1   5   8     3966.37     4042.80    134.04 o 
   3   5   8     1206.41     1225.39     63.99 o 
  -6   6   8      427.95      441.76     32.11 o 
  -4   6   8     3441.92     3454.47     69.60 o 
  -2   6   8      452.45      469.68     27.74 o 
   0   6   8      755.48      815.57     35.14 o 
   2   6   8     1596.41     1657.39     76.77 o 
  -5   7   8      140.56      132.39     14.32 o 
  -3   7   8     1942.93     1934.46     48.89 o 
  -1   7   8     1324.22     1394.25     49.81 o 
   1   7   8      701.88      763.10     34.59 o 
   3   7   8      538.12      563.51     42.57 o 
  -2   8   8      301.69      296.22     19.09 o 
   0   8   8     3003.13     3066.52     80.65 o 
   2   8   8      243.96      226.42     20.33 o 
   1   0   9     2003.97     2042.07     71.61 o 
   3   0   9      265.46      272.94     33.22 o 
   5   0   9      849.23      946.75     61.10 o 
  -6   1   9     2106.25     2244.99    100.15 o 
  -4   1   9     2769.02     2778.44    112.93 o 
  -2   1   9       72.96       65.95     19.42 o 
   0   1   9     2049.04     2059.89     72.51 o 
   2   1   9     1775.35     1870.76     61.53 o 
   4   1   9     1584.34     1702.33     84.21 o 
   6   1   9       48.60       52.28     19.28 o 
  -5   2   9     4034.80     4204.72    149.67 o 
  -3   2   9      975.16     1079.06     64.39 o 
  -1   2   9     1818.74     1818.47     86.53 o 
   1   2   9       86.08       99.32     17.83 o 
   3   2   9     3449.75     3599.57     92.15 o 
   5   2   9      729.50      768.85     56.38 o 
  -4   3   9      271.06      281.53     34.33 o 
  -2   3   9     3405.79     3490.38    130.48 o 
   0   3   9      257.89      245.37     31.35 o 
   2   3   9      977.96     1037.91     64.48 o 
   4   3   9      367.08      381.20     27.05 o 
  -3   4   9      294.77      286.61     34.69 o 
  -1   4   9     1641.97     1687.50     83.27 o 
   1   4   9     2698.25     2979.95    115.03 o 
   3   4   9      231.53      253.74     31.88 o 
  -2   5   9      745.81      794.54     56.69 o 
   0   5   9      848.01      845.40     57.36 o 
   2   5   9     4047.79     4407.38    148.78 o 
  -1   6   9       62.08       55.75     20.04 o 
   1   6   9     2119.56     2265.26     98.82 o 
                                                 
